# Supplementary material for: The Emergence of Extracellular Electron Mediating Functionality in Rice Straw-Artificial Soil Mixture during Humification
Source: Int J Environ Res Public Health. 2022 Nov 17;19(22):15173. doi: 10.3390/ijerph192215173 (PMC9691237; doi:10.3390/ijerph192215173)
Supplement: Supplementary file 1 [file ijerph-19-15173-s001.zip]

Archive with 1 entries (1 files):
- ijerph-1933621-supplementary.pdf
